# Supplementary material for: Optimization of the Hemolysis Assay for the Assessment of Cytotoxicity
Source: Int J Mol Sci. 2023 Feb 2;24(3):2914. doi: 10.3390/ijms24032914 (PMC9917735; doi:10.3390/ijms24032914)
Supplement: Supplementary file 1 [file ijms-24-02914-s001.zip]

Archive with 1 entries (1 files):
- ijms-2120438-supplementary.pdf
